# Supplementary material for: Preparation of Chlorophyll Nanoemulsion from Pomelo Leaves and Its Inhibition Effect on Melanoma Cells A375
Source: Plants (Basel). 2021 Aug 12;10(8):1664. doi: 10.3390/plants10081664 (PMC8398141; doi:10.3390/plants10081664)
Supplement: Supplementary file 1 [file plants-10-01664-s001.zip]

Archive with 1 entries (1 files):
- plants-1334283-supplementary.pdf
